# Supplementary material for: Sea Cucumber (Isostichopus badionotus): Bioactivity and Wound Healing Capacity In Vitro of Small Peptide Isolates from Digests of Whole-Body Wall or Purified Collagen
Source: Mar Drugs. 2025 Oct 22;23(11):411. doi: 10.3390/md23110411 (PMC12653620; doi:10.3390/md23110411)
Supplement: Supplementary file 1 [file marinedrugs-23-00411-s001.zip]

Archive with 1 entries (1 files):
- marinedrugs-3899334-supplementary.pdf
